# Supplementary material for: Decreased Ovarian Reserve Predicts Inexplicability of Recurrent Miscarriage? A Retrospective Analysis
Source: PLoS One. 2016 Sep 14;11(9):e0161606. doi: 10.1371/journal.pone.0161606 (PMC5023100; doi:10.1371/journal.pone.0161606)
Supplement: S1 File — Data of patients suffering from recurrent miscarriage. (XLSX) (XLSX) [file pone.0161606.s001.xlsx]

## Sheet: Tabelle1
Patient number	Idiopathic RM	Age	AMH	FSH	LH	Number of miscarriages	Estradiol	Diabetes	Hypothyroidism	Hyperthyroidism	Thrombophilic defects	APS
1	0	41	1.5	5	5.5	3	47	0	1	0	0	0
2	1	37	0.72	4.5	8.1	4	15	0	0	0	0	0
3	1	28	2.04	1.6	1.8	3	11	0	0	0	0	0
4	0	39	0.45	20.1	49.2	4	37	0	0	0	0	0
5	0	40	0.82	4.3	9.8	5	11	0	0	0	0	1
6	0	32	1.57	1.7	2	4	34	0	0	0	0	1
7	1	42	0.58	8.3	5.6	3	34	0	0	0	0	0
8	1	37	0.91	2.2	2.2	3	39	0	0	0	0	0
9	0	29	2.26	7.6	3.6	6	34	0	0	1	0	0
10	0	32	2.41	3.1	5.8	3	40	1	0	0	0	0
11	1	36	1.55	2.7	2.3	3	41	0	0	0	0	0
12	0	43	0.69	3.5	4.6	3	56	0	0	0	0	0
13	1	33	1.58	1.7	11.6	3	37	0	0	0	0	0
14	1	40	0.63	9.7	5.1	5	29	0	0	0	0	0
15	0	42	1	10	6.7	3	36	1	0	0	0	0
16	0	27	3.07	12.6	54.6	4	26	0	0	0	0	0
18	0	36	2.53	3.7	8	4	33	0	0	0	0	0
19	0	31	2.71	3.9	7	3	50	0	0	0	0	0
20	0	35	2.03	4.7	3.5	3	45	0	0	0	0	0
21	1	41	0.24	3	3	3	14	0	0	0	0	0
22	0	26	1.7	5.9	9.5	3	34	0	0	0	0	0
23	1	29	4.3	2.8	3.4	3	26	0	0	0	0	0
24	0	36	1.95	6.3	8.3	3	36	1	0	0	0	0
25	1	30	1.39	1.4	0.2	12	21	0	0	0	0	0
26	0	23	4.58	1.8	5.5	3	26	0	0	0	0	0
27	0	27	0.89	7.4	6.1	3	34	0	0	0	0	0
28	0	27	2.93	2.4	7.1	3	59	0	0	0	0	0
29	1	33	1.74	3.7	8	3	35	0	0	0	0	0
30	0	31	1.84	5.4	5.3	3	14	0	0	0	0	0
31	1	34	0.95	4.1	6.6	3	46	0	0	0	0	0
32	0	21	2.69	6.4	5.9	3	32	0	1	0	1	0
33	0	41	0.01	5.9	6.7	3	87	1	0	0	0	0
34	0	31	2.45	4.2	9.3	3	25	0	0	0	1	0
36	1	43	0.01	7.8	4.4	3	11	0	0	0	0	0
37	0	31	2.3	9	26.1	5	43	0	0	0	1	0
38	0	33	1.93	7.4	5.6	4	20	0	0	0	1	0
39	0	36	0.92	5.6	8.3	3	17	1	0	0	1	1
40	0	29	2.09	5.6	9.2	3	24	0	0	1	0	0
41	1	22	3.95	6.7	12.4	3	62	0	0	0	0	0
42	0	36	1.68	8.8	3.6	3	37	0	0	0	0	0
43	1	29	0.97	16.4	8.5	3	27	0	0	0	0	0
44	1	44	0.17	38.5	21.4	4	23	0	0	0	0	0
45	0	28	3.95	12.2	9	4	51	0	0	0	0	0
46	1	30	2.25	5	17.2	3	73	0	0	0	0	0
47	0	43	0.59	11.3	7.1	3	39	0	1	0	1	0
48	1	32	1.19	6.8	19	3	79	0	0	0	0	0
49	1	33	0.85	3.2	4	3	61	0	0	0	0	0
50	0	29	2.58	4	4.7	3	53	0	0	0	0	0
51	1	41	1.15	4.9	6.6	4	64	0	0	0	0	0
52	0	37	1.27	2.3	1.6	3	64	0	0	0	0	0
53	1	37	0.31	15.3	16.2	3	32	0	0	0	0	0
54	1	36	0.42	10.1	21.3	6	37	0	0	0	0	0
55	0	43	0.37	32.8	22.8	3	27	0	0	1	0	0
56	1	39	1.2	3.7	4.6	3	36	0	0	0	0	0
57	1	28	3.67	6.3	5.6	3	48	0	0	0	0	0
58	0	36	2.59	4	4.6	4	76	0	1	0	0	0
59	1	37	0.84	4.1	4.8	3	38	0	0	0	0	0
60	0	24	3.13	7.8	12.4	3	72	0	0	0	0	0
61	0	36	2.64	0.8	0.1	3	20	0	0	1	0	0
62	1	34	1.18	3.2	4.7	3	45	0	0	0	0	0
64	0	42	0.82	4.5	5.5	3	78	0	1	0	1	0
65	0	34	1.8	4.8	1.9	3	48	0	0	0	0	1
66	1	31	1.79	5.6	6.4	4	36	0	0	0	0	0
67	0	30	2.59	19.1	102.7	5	18	0	0	1	0	0
69	1	21	3.23	8.9	7	4	29	0	0	0	0	0
70	1	26	1.81	8.3	7.4	3	16	0	0	0	0	0
71	1	34	1.6	5.3	7.2	4	47	0	0	0	0	0
72	1	41	0.72	2.8	1.7	3	33	0	0	0	0	0
73	1	40	0.46	8.2	11.3	3	20	0	0	0	0	0
74	0	31	1.61	9.9	7.8	3	62	0	0	0	1	0
76	1	41	0.49	9.1	6.8	3	30	0	0	0	0	0
77	0	30	2.4	4.2	7	3	39	0	0	0	0	0
78	0	36	2.25	4.4	5	5	45	0	0	0	0	0
79	0	26	2.6	8.9	52	3	52	1	1	0	0	1
80	0	36	1.19	6.4	2.9	3	65	0	1	0	0	0
81	0	20	3.53	5.3	19.5	3	57	0	1	0	0	0
82	0	30	2.94	4.6	9.3	3	42	0	0	0	0	0
83	1	32	1.19	9.8	8.5	3	46	0	0	0	0	0
84	0	36	1.59	8.3	23.2	3	97	0	0	0	0	0
85	0	27	4.26	3.7	4.5	4	40	0	0	1	0	0
86	0	40	1.04	4.1	7.2	4	75	0	1	0	1	0
87	1	28	1.26	2.7	2	4	52	0	0	0	0	0
88	1	27	2.85	7.9	17.1	3	28	0	0	0	0	0
89	1	43	0.21	4	5.2	4	63	0	0	0	0	0
90	0	31	3.01	4.8	2.8	3	10	0	0	0	0	0
91	1	25	1.63	7.2	3.4	3	44	0	0	0	0	0
92	0	37	2.5	6.6	9.9	3	42	0	0	0	0	0
93	1	36	0.81	18.5	13.9	3	14	0	1	0	0	0
95	0	35	1.98	3.2	3.6	3	36	0	0	0	0	0
98	0	41	0.48	2.5	3.7	3	63	0	0	0	0	0
99	0	35	1.25	5.4	7.9	3	39	0	0	0	0	1
100	1	29	2.59	4.1	10.9	3	22	0	0	0	0	0
102	1	42	0.15	9.7	8.8	3	56	0	0	0	0	0
103	1	29	3.09	3.3	1.8	3	24	0	0	0	0	0
104	1	33	1.04	6.6	9.1	4	39	0	0	0	0	0
105	0	40	0.1	6.3	6.7	3	29	0	0	0	0	0
106	0	43	0.09	17.3	10.3	4	45	1	0	0	0	0
107	0	36	0.37	3.2	1.2	4	69	0	0	0	0	1
108	1	39	0.17	7.5	5.6	3	44	0	0	0	0	0
109	1	38	0.01	55.1	48.7	3	37	0	0	0	0	0
110	0	23	3.18	6.1	4.1	12	46	0	1	0	0	0
111	0	32	2.87	2	3.6	3	45	0	0	0	0	0
112	1	40	0.01	47.7	72.2	4	64	0	0	0	0	0
113	0	27	0.86	16.9	5.8	3	48	0	1	0	0	0
114	0	26	1.42	9.2	4.8	3	79	0	0	0	0	0
115	1	26	0.56	17	51.9	4	32	0	0	0	0	0
117	0	29	1.29	3.4	6.6	3	44	0	1	0	0	0
118	0	28	1.33	4.7	5.2	3	33	0	1	0	0	0
119	0	31	1.44	2.6	4.6	3	26	0	0	0	0	1
120	0	38	1.09	3.1	4.4	3	71	0	0	0	0	1
121	0	34	3.11	5.8	3.7	4	64	0	0	1	0	0
122	0	38	2.94	6.1	8.5	3	92	0	0	0	0	1
123	0	20	2.47	3.9	9	3	86	0	0	0	0	0
124	1	30	2.24	8.4	18.6	3	37	0	0	0	0	0
125	0	26	2.07	6.6	9.6	3	64	0	0	0	0	0
127	0	35	3.06	4.5	11.5	4	32	1	1	0	0	0
128	1	35	1.03	6	4.3	3	46	0	0	0	0	0
129	1	21	1.86	5.2	6.4	3	27	0	0	0	0	0
130	1	30	2.64	7.5	8.7	3	38	0	0	0	0	0
131	1	32	1.17	5.6	6	4	53	0	0	0	0	0
132	1	34	1.19	2.4	5.8	3	39	0	0	0	0	0
133	1	25	3.06	4.1	1.8	3	14	0	0	0	0	0
134	1	36	1.03	8.7	5.2	3	60	0	0	0	0	0
135	0	21	2.83	5.3	8.9	3	23	0	0	0	0	0
136	0	28	4.05	4.1	3.4	3	31	0	0	0	0	1
137	1	20	3.16	4.2	8.3	3	13	0	0	0	0	0
138	0	28	2.56	5.4	11.5	3	56	0	1	0	0	0
139	1	37	0.59	8.5	32.2	3	25	0	0	0	0	0
140	0	32	3.41	5.2	12.3	3	33	0	0	0	0	0
141	0	41	1.42	9.3	5.4	4	26	0	0	0	0	1
143	0	24	1.49	2.4	2.3	3	59	0	0	0	0	0
144	1	42	0.39	5	4.4	3	64	0	0	0	0	0
145	0	36	0.73	4.6	5.1	3	40	0	0	0	0	0
146	1	27	7.29	4.5	2.2	3	55	0	0	0	0	0
147	1	24	3.73	4.9	4.8	4	33	0	0	0	0	0
148	0	35	0.17	2.4	1	4	58	0	0	0	1	0
149	1	24	1.75	5.6	5	4	27	0	0	0	0	0
150	1	34	1.53	3	5.6	3	26	0	0	0	0	0
151	0	39	2.53	2.8	51.9	3	96	0	0	1	0	0
152	0	36	0.27	3.4	4.8	3	93	1	1	0	0	0
153	1	25	2.47	2	5.5	3	23	0	0	0	0	0
154	1	20	2.03	4.9	14.7	5	15	0	0	0	0	0
155	1	29	2.2	7.3	9	3	54	0	0	0	0	0
156	1	39	0.39	8	8.3	3	52	0	0	0	0	0
